# Supplementary material for: Disability and Participation in Colorectal Cancer Screening: A Systematic Review and Meta-Analysis
Source: Curr Oncol. 2024 Nov 10;31(11):7023–39. doi: 10.3390/curroncol31110517 (PMC11593103; doi:10.3390/curroncol31110517)
Supplement: Supplementary file 1 [file curroncol-31-00517-s001.zip]

Archive with 5 entries (5 files):
- Supplement materials - Subgroup analyses by disability type and CRC screening type.pdf
- Supplement materials - Table S1. PRISMA 2020 checklist.pdf
- Supplement materials - Table S2. MEDLINE-PubMed search strategy.pdf
- Supplement materials - Table S3. Baseline demographic and socioeconomic characteristics.pdf
- Supplement materials - Table S4. Risk of bias.pdf
